# Supplementary material for: Proteomic Adaptation of Streptococcus pneumoniae to the Antimicrobial Peptide Human Beta Defensin 3 (hBD3) in Comparison to Other Cell Surface Stresses
Source: Microorganisms. 2020 Oct 30;8(11):1697. doi: 10.3390/microorganisms8111697 (PMC7694020; doi:10.3390/microorganisms8111697)
Supplement: Supplementary file 1 [file microorganisms-08-01697-s001.zip]

Archive with 3 entries (3 files):
- 201023_Supplementals/200901_Table_S1.pdf
- 201023_Supplementals/200901_Table_S2.pdf
- 201023_Supplementals/201023_Figure_S1-S2.pdf
